# Supplementary material for: Electrochemical Performance of Corn Waste Derived Carbon Electrodes Based on the Intrinsic Biomass Properties
Source: Materials (Basel). 2023 Jul 15;16(14):5022. doi: 10.3390/ma16145022 (PMC10384028; doi:10.3390/ma16145022)
Supplement: Supplementary file 1 [file materials-16-05022-s001.zip]

Archive with 1 entries (1 files):
- materials-2422402-supplementary.docx
